# Supplementary material for: A Systematic Review of Denture Stomatitis: Predisposing Factors, Clinical Features, Etiology, and Global Candida spp. Distribution
Source: J Fungi (Basel). 2024 Apr 30;10(5):328. doi: 10.3390/jof10050328 (PMC11122031; doi:10.3390/jof10050328)
Supplement: Supplementary file 1 [file jof-10-00328-s001.zip]

Archive with 1 entries (1 files):
- jof-2959695-supplementary.pdf
